# Supplementary material for: Thoracolumbar interfascial plane block for postoperative analgesia in spine surgery: A systematic review and meta-analysis
Source: PLoS One. 2021 May 21;16(5):e0251980. doi: 10.1371/journal.pone.0251980 (PMC8139495; doi:10.1371/journal.pone.0251980)
Supplement: S1 Data — (XLSX) [file pone.0251980.s002.xlsx]

## Sheet: Sheet1
author	n1experiment	mean1	sd1	n2control	mean2	sd2
Ahiskalioglu et al.	20	3.2	2.2	20	5.77	1.55	1hour	Rest
	20	2.95	1.1	20	5.5	1.3	2 hour
	20	3	1.46	20	4.7	0.7	4 hour
	20	2.85	1.55	20	4.8	1.2	8 hour
	20	2.76	1.56	20	4.65	1.5	12 hour
	20	2.1	1.6	20	3.9	1.5	24 hour
	20	5	2.5	20	7.5	1.7	1hours	Movement
	20	4.6	2.1	20	7	1.4	2 hour
	20	4.3	1.9	20	6.5	1.2	4 hour
	20	4.35	2	20	6.74	2	8 hour
	20	4.4	2.3	20	6.34	1.4	12 hour
	20	3.15	2.3	20	6	2	24 hour
	20	289	154	20	496	231	fentanyl
	20	2		20	8		additional analgesics
	20	1		20	6		PONV
Ammar	35	2	1.11	35	4.5	0.7413	2 hour	Rest
	35	2	0.7413	35	4	0.7413	4 hour
	35	2	0.7413	35	4	0.7413	8 hour
	35	3	1.4826	35	4	0.37	12 hour
	35	3.5	0.7413	35	4	0.33	24 hour
	35	3	0.7413	35	6	1.11	2 hour	Movement
	35	3	1.11	35	5	1.48	4 hour
	35	3	0.7413	35	5	0.7413	8 hour
	35	4	1.48	35	5	1.48	12 hour
	35	5	1.48	35	6	0.7413	24 hour
	35	9.7	6.38	35	25.88	5.17	morphine
ekinci	30	58	32	30	223.3	74.1	fentanyl
	30	7		30	15		additional analgesics
	30	2		30	13		PONV
	30	0.37	0.61	30	2.8	1.27	2HOUR	Rest
	30	0.2	0.48	30	2.63	0.99	4 HOUR
	30	0.5	0.57	30	1.7	0.98	8 HOUR
	30	1.23	1.2	30	1.27	0.94	16 HOUR
	30	0.73	0.69	30	1	0.64	24HOUR
	30	0.93	1.04	30	3.57	0.97	2 HOUR	Movement
	30	0.97	0.96	30	3.47	1.04	4HOUR
	30	1.2	0.88	30	2.37	1.03	8 HOUR
	30	1.97	1.56	30	1.77	1.1	16 HOUR
	30	1.13	0.9	30	1.53	0.9	24 HOUR
inns	20	3.4	1.3	20	2.7	1.3	2 HOUR
	20	3.95	1.5	20	4.75	1.6	4 HOUR
	20	3.95	1.6	20	3.85	1.5	8 HOUR
	20	3.85	1	20	4.1	1.2	12 HOUR
	20	2.6	1.1	20	2.7	1.1	24 HOUR
	20	206	163	20	282	226.63	fentanyl
ozmen	40	0.82	0.95	40	1.63	1.26	2 hour	Rest
	40	1.03	0.95	40	1.61	1.26	4HOUR
	40	1.2	0.95	40	1.55	1.26	8 HOUR
	40	1	0.95	40	1.37	1.26	12 HOUR
	40	0.81	0.95	40	1.14	1.26	24 HOUR
	40	1.17	0.24	40	2.5	0.28	2 HOUR	Movement
	40	1.5	0.25	40	2.53	0.28	4 HOUR
	40	1.83	0.23	40	2.3	0.29	8 HOUR
	40	1.55	0.25	40	2.1	0.28	12 HOUR
	40	1.2	0.27	40	1.8	0.3	24 HOUR
	40	446	241.98	40	742.5	220.3	fentanyl
	40	6		40	19		additional analgesics
	40	18		40	24		ponv
CHEN	30	26.67	5.31	30	42.5	6.4	remifentanil
	30	0.95	0.6	30	1.1	0.67	1 hour	Rest
	30	1.4	1.5	30	3.75	1.45	12 hour
	30	1.76	1.9	30	4.2	2	24hour
	30	0.9	0.6	30	0.87	0.75	1 hour	Movement
	30	1.2	1	30	3.9	1.7	12 hour
	30	1.4	1.2	30	4.2	1.3	24 hour
	30	5		30	6		PONV
	30	6		30	8		analgesic required
ueshima	35	12	11.2	34	42	14.3	1 hour	Rest
	35	15	10.37	34	40	9.266	2 hour
	35	20	12.6	34	40	7.78	4 hour
	35	24	5.93	34	43	8.37	6 hour
	35	23	11.86	34	41	11.12	12 hour
	35	23	11.86	34	43	8	24 hour
	35	18	11.86	34	53	10.3782	6 hour	Movement
	35	24	11.12	34	55	28.91	12hour
	35	35	7.413	34	50	28.68	24 hout
	35	85.2	57.7	34	228.137	179.5	fentanyl for additional analgesics required
	35	3		34	10	PONV
ueshima wound infirtration	29	83.2	60.6	30	287.3	75.3	fentanyl
